# Supplementary material for: Increasing 1,4-Diaminobutane Production in Escherichia coli by Optimization of Cofactor PLP and NADPH Synthesis
Source: Molecules. 2024 Jun 28;29(13):3094. doi: 10.3390/molecules29133094 (PMC11243127; doi:10.3390/molecules29133094)
Supplement: Supplementary file 1 [file molecules-29-03094-s001.zip]

Archive with 1 entries (1 files):
- molecules-3034506-supplementary.pdf
